# Supplementary material for: Integrated Single-Cell and Transcriptome Sequencing Analyses Identify Dipeptidase 2 as an Immune-Associated Prognostic Biomarker for Lung Adenocarcinoma
Source: Pharmaceuticals (Basel). 2023 Jun 12;16(6):871. doi: 10.3390/ph16060871 (PMC10302781; doi:10.3390/ph16060871)
Supplement: Supplementary file 1 [file pharmaceuticals-16-00871-s001.zip]

Archive with 1 entries (1 files):
- pharmaceuticals-2386988-supplementary.pdf
